# Supplementary material for: Drug Use Patterns in Myasthenia Gravis: A Real-World Population-Based Cohort Study in Italy
Source: J Clin Med. 2024 Jun 4;13(11):3312. doi: 10.3390/jcm13113312 (PMC11172965; doi:10.3390/jcm13113312)
Supplement: Supplementary file 1 [file jcm-13-03312-s001.zip]

Archive with 1 entries (1 files):
- jcm-2975181-supplementary.pdf
